# Supplementary material for: Comparative Growth Performance and Intestinal Morphological Development Between Liangshan Yanying Chicken and Arbor Acres Chicken During the Brooding Stage
Source: Animals (Basel). 2026 Mar 22;16(6):991. doi: 10.3390/ani16060991 (PMC13024256; doi:10.3390/ani16060991)
Supplement: Supplementary file 1 [file animals-16-00991-s001.zip]

Archive with 1 entries (1 files):
- animals-4193508-supplementary.pdf
